# Supplementary material for: Variation and diversification of the microbiome of Schlechtendalia chinensis on two alternate host plants
Source: PLoS One. 2018 Nov 8;13(11):e0200049. doi: 10.1371/journal.pone.0200049 (PMC6224032; doi:10.1371/journal.pone.0200049)
Supplement: S1 Table — (XLS) [file pone.0200049.s002.xls]

## Sheet: 1111
#OTU ID	taxonomy	p-values	p-values (corrected)	Effect size	1019: mean rel. freq. (%)	1019: std. dev. (%)	1130: mean rel. freq. (%)	1130: std. dev. (%)	324: mean rel. freq. (%)	324: std. dev. (%)	414: mean rel. freq. (%)	414: std. dev. (%)	527: mean rel. freq. (%)	527: std. dev. (%)	610: mean rel. freq. (%)	610: std. dev. (%)	709: mean rel. freq. (%)	709: std. dev. (%)	812: mean rel. freq. (%)	812: std. dev. (%)	916: mean rel. freq. (%)	916: std. dev. (%)	1019a	1019a: parent seq. count	1019a: rel. freq. (%)	1019b	1019b: parent seq. count	1019b: rel. freq. (%)	1019c	1019c: parent seq. count	1019c: rel. freq. (%)	1130a	1130a: parent seq. count	1130a: rel. freq. (%)	1130b	1130b: parent seq. count	1130b: rel. freq. (%)	1130c	1130c: parent seq. count	1130c: rel. freq. (%)	324a	324a: parent seq. count	324a: rel. freq. (%)	324b	324b: parent seq. count	324b: rel. freq. (%)	324c	324c: parent seq. count	324c: rel. freq. (%)
denovo0	No blast hit	0.336324	0.476255	0.353846	0	0	0.00328114	0.0029488	0	0	0.00386694	0.00410401	0.00119539	0.00169053	0	0	0.0017447	0.00246738	0	0	0	0	0	37265	0	0	37743	0	0	43976	0	2	27969	0.00715077	0	32630	0	1	37138	0.00269266	0	45259	0	0	28551	0	0	30279	0
denovo10	k__Bacteria; p__Proteobacteria; c__Alphaproteobacteria; o__Caulobacterales; f__Caulobacteraceae; g__; s__	0.713411	0.740116	0.228733	0.00151598	0.00214392	0.00204311	0.00288939	0.00220951	0.00312471	0.00280598	0.00265292	0.00703278	0.0078138	0	0	0.00316376	0.00447423	0	0	0.00431738	0.00420349	0	37265	0	0	37743	0	2	43976	0.00454794	0	27969	0	2	32630	0.00612933	0	37138	0	3	45259	0.00662852	0	28551	0	0	30279	0
denovo1008	No blast hit	0.385576	0.512341	0.335964	0	0	0	0	0.00368251	0.00520785	0.00524144	0.0014446	0.00246567	0.00348698	0.0105069	0.0128643	0.0130837	0.0117382	0	0	0.0120903	0.0103612	0	37265	0	0	37743	0	0	43976	0	0	27969	0	0	32630	0	0	37138	0	5	45259	0.0110475	0	28551	0	0	30279	0
denovo1031	k__Bacteria; p__Proteobacteria; c__Betaproteobacteria; o__Burkholderiales; f__; g__; s__	0.545738	0.578542	0.282898	0	0	0.000897553	0.00126933	0.00403912	0.00424673	0	0	0.00717231	0.0101432	0	0	0	0	0	0	0.00155039	0.00219258	0	37265	0	0	37743	0	0	43976	0	0	27969	0	0	32630	0	1	37138	0.00269266	1	45259	0.00220951	0	28551	0	3	30279	0.00990786
denovo104	k__Bacteria; p__Proteobacteria; c__Gammaproteobacteria; o__Enterobacteriales; f__Enterobacteriaceae; g__Buchnera; s__	0.801363	0.818234	0.197427	0.00253565	0.000185557	0.0011918	0.00168545	0.00257388	0.0018762	0.0102608	0.014511	0.00478154	0.00676212	0.0016274	0.00115823	0.00728127	0.00693368	0.000921549	0.00130327	0.00232558	0.00328887	1	37265	0.00268348	1	37743	0.0026495	1	43976	0.00227397	1	27969	0.00357539	0	32630	0	0	37138	0	2	45259	0.00441901	0	28551	0	1	30279	0.00330262
denovo1055	k__Bacteria; p__Proteobacteria; c__Betaproteobacteria; o__Burkholderiales; f__Comamonadaceae; g__; s__	0.019227	0.0888106	0.587167	0	0	0.0011918	0.00168545	0.00835251	0.00602868	0	0	0.00119539	0.00169053	0	0	0	0	0	0	0	0	0	37265	0	0	37743	0	0	43976	0	1	27969	0.00357539	0	32630	0	0	37138	0	5	45259	0.0110475	4	28551	0.01401	0	30279	0
denovo1058	k__Bacteria; p__Actinobacteria; c__Actinobacteria; o__Actinomycetales; f__Nocardiaceae; g__Rhodococcus; s__	0.0252804	0.102175	0.571191	0.0154259	0.00802764	0.0252592	0.00859773	0.0371749	0.00534899	0.0220965	0.00942041	0.0220292	0.0160332	0.0154445	0.00546528	0.0199403	0.00734599	0.00603352	0.000398045	0.00399475	0.00293689	2	37265	0.00536697	6	37743	0.015897	11	43976	0.0250136	8	27969	0.0286031	11	32630	0.0337113	5	37138	0.0134633	18	45259	0.0397711	12	28551	0.0420301	9	30279	0.0297236
denovo1060	No blast hit	0.118232	0.236465	0.461239	0	0	0	0	0.00411351	0.00363388	0.00243546	0.00176108	0	0	0	0	0.00348527	0.00339233	0	0	0	0	0	37265	0	0	37743	0	0	43976	0	0	27969	0	0	32630	0	0	37138	0	4	45259	0.00883802	1	28551	0.0035025	0	30279	0
denovo1068	k__Bacteria; p__Proteobacteria; c__Gammaproteobacteria; o__Oceanospirillales; f__Halomonadaceae; g__Halomonas; s__	0.166257	0.301439	0.430482	0.00770507	0.00908774	0.00797067	0.00354574	0.0011675	0.0016511	0.00136811	0.0019348	0	0	0.00228014	0.0032246	0	0	0	0	0	0	0	37265	0	1	37743	0.0026495	9	43976	0.0204657	1	27969	0.00357539	4	32630	0.0122587	3	37138	0.00807798	0	45259	0	1	28551	0.0035025	0	30279	0
denovo1072	No blast hit	0.0051816	0.0418846	0.653614	0	0	0	0	0.00411351	0.00363388	0.00387333	0.00182387	0	0	0	0	0.0611427	0.0390831	0.00829394	0.0117294	0	0	0	37265	0	0	37743	0	0	43976	0	0	27969	0	0	32630	0	0	37138	0	4	45259	0.00883802	1	28551	0.0035025	0	30279	0
denovo1077	k__Bacteria; p__OP8; c__; o__; f__; g__; s__	0.00867424	0.0560934	0.62929	0.00164116	0.00117055	0.02597	0.0186447	0	0	0	0	0	0	0	0	0	0	0	0	0	0	0	37265	0	1	37743	0.0026495	1	43976	0.00227397	0	27969	0	14	32630	0.0429053	13	37138	0.0350046	0	45259	0	0	28551	0	0	30279	0
denovo1078	No blast hit	0.411243	0.528352	0.327042	0	0	0	0	0.0058765	0.00549074	0.00280598	0.00265292	0.00211171	0.00298641	0	0	0.00710759	0.00552485	0.00552929	0.0078196	0	0	0	37265	0	0	37743	0	0	43976	0	0	27969	0	0	32630	0	0	37138	0	2	45259	0.00441901	0	28551	0	4	30279	0.0132105
denovo1084	k__Bacteria; p__Proteobacteria; c__Betaproteobacteria; o__Burkholderiales; f__Comamonadaceae; g__; s__	0.197421	0.330169	0.413663	0	0	0.000897553	0.00126933	0.0100099	0.0102682	0	0	0	0	0.00152009	0.00214973	0.00168905	0.00120153	0.00209521	0.00148418	0	0	0	37265	0	0	37743	0	0	43976	0	0	27969	0	0	32630	0	1	37138	0.00269266	1	45259	0.00220951	7	28551	0.0245175	1	30279	0.00330262
denovo1098	No blast hit	0.147321	0.27481	0.441762	0	0	0	0	0.0222639	0.0126199	0.0148093	0.00800789	0.0123223	0.00921925	0.00183337	0.00130201	0.0392268	0.0167371	0.0267249	0.0377947	0	0	0	37265	0	0	37743	0	0	43976	0	0	27969	0	0	32630	0	0	37138	0	18	45259	0.0397711	3	28551	0.0105075	5	30279	0.0165131
denovo1118	k__Bacteria; p__Proteobacteria; c__Gammaproteobacteria; o__Pseudomonadales; f__Pseudomonadaceae; g__Pseudomonas; s__	0.349466	0.477439	0.348962	0.00923678	0.00321875	0.0155545	0.00180926	0.33893	0.407126	0.0305906	0.0189074	0.0738723	0.0973823	0.0141825	0.00402653	0.00697053	0.00678465	0.0060512	0.00430843	0.00413921	0.00201423	2	37265	0.00536697	5	37743	0.0132475	4	43976	0.00909587	5	27969	0.0178769	5	32630	0.0153233	5	37138	0.0134633	33	45259	0.0729137	261	28551	0.914154	9	30279	0.0297236
denovo1125	k__Bacteria; p__Firmicutes; c__Bacilli; o__Bacillales; f__Bacillaceae; g__Bacillus; s__	0.438148	0.544877	0.317914	0.000757989	0.00107196	0.0320082	0.0431176	0.000736502	0.00104157	0	0	0.00228869	0.0016328	0.000760046	0.00107487	0	0	0.00200528	0.00143179	0	0	0	37265	0	0	37743	0	1	43976	0.00227397	26	27969	0.0929601	1	32630	0.00306466	0	37138	0	1	45259	0.00220951	0	28551	0	0	30279	0
denovo1169	No blast hit	0.363465	0.486291	0.343854	0.00165248	0.00118038	0.00909953	0.0107745	0	0	0	0	0.00228869	0.0016328	0.000760046	0.00107487	0	0	0	0	0.00195808	0.00276914	1	37265	0.00268348	0	37743	0	1	43976	0.00227397	0	27969	0	1	32630	0.00306466	9	37138	0.0242339	0	45259	0	0	28551	0	0	30279	0
denovo1177	k__Bacteria; p__Firmicutes; c__Bacilli; o__Bacillales; f__Bacillaceae; g__Anoxybacillus; s__kestanbolensis	0.477865	0.535872	0.304771	0.00164116	0.00117055	0.011237	0.00878762	0.00700501	0.00990658	0.00349642	0.000429928	0.00239077	0.00338106	0.0016274	0.00115823	0.000898109	0.00127012	0.00368619	0.00521307	0.00770706	0.00191937	0	37265	0	1	37743	0.0026495	1	43976	0.00227397	6	27969	0.0214523	4	32630	0.0122587	0	37138	0	0	45259	0	6	28551	0.021015	0	30279	0
denovo120	No blast hit	0.00839816	0.0561808	0.630879	0	0	0	0	0.015843	0.0114254	0	0	0	0	0	0	0	0	0	0	0	0	0	37265	0	0	37743	0	0	43976	0	0	27969	0	0	32630	0	0	37138	0	12	45259	0.0265141	6	28551	0.021015	0	30279	0
denovo1205	k__Archaea; p__Crenarchaeota; c__MBGB; o__; f__; g__; s__	0.475575	0.536404	0.30552	0	0	0.00102155	0.0014447	0	0	0	0	0	0	0.0250815	0.0354706	0	0	0	0	0	0	0	37265	0	0	37743	0	0	43976	0	0	27969	0	1	32630	0.00306466	0	37138	0	0	45259	0	0	28551	0	0	30279	0
denovo121	No blast hit	0.113626	0.22962	0.464626	0	0	0	0	0.00614301	0.00584804	0.00494707	0.00332665	0.00228869	0.0016328	0	0	0.00258716	0.00220512	0	0	0	0	0	37265	0	0	37743	0	0	43976	0	0	27969	0	0	32630	0	0	37138	0	2	45259	0.00441901	4	28551	0.01401	0	30279	0
denovo1218	No blast hit	0.028078	0.100873	0.564835	0	0	0	0	0.00484225	0.00130156	0.00174502	0.00131743	0.0135551	0.00970199	0	0	0.00261705	0.00370106	0.0018431	0.00260653	0	0	0	37265	0	0	37743	0	0	43976	0	0	27969	0	0	32630	0	0	37138	0	2	45259	0.00441901	1	28551	0.0035025	2	30279	0.00660524
denovo1222	No blast hit	0.401489	0.526275	0.330406	0	0	0	0	0.00110087	0.00155687	0.00743313	0.00835079	0.00211171	0.00298641	0	0	0.00258716	0.00220512	0.0018431	0.00260653	0	0	0	37265	0	0	37743	0	0	43976	0	0	27969	0	0	32630	0	0	37138	0	0	45259	0	0	28551	0	1	30279	0.00330262
denovo1227	No blast hit	0.0633964	0.161828	0.510469	0	0	0	0	0	0	0.00387333	0.00182387	0.00457738	0.00326559	0	0	0.00817938	0.00605065	0.00276465	0.0039098	0	0	0	37265	0	0	37743	0	0	43976	0	0	27969	0	0	32630	0	0	37138	0	0	45259	0	0	28551	0	0	30279	0
denovo126	No blast hit	0.402248	0.523732	0.330143	0	0	0	0	0.00380801	0.00289223	0.00319566	0.00261448	0.00651211	0.00676493	0.000867355	0.00122663	0.00850502	0.00540023	0.00645084	0.00912287	0	0	0	37265	0	0	37743	0	0	43976	0	0	27969	0	0	32630	0	0	37138	0	2	45259	0.00441901	2	28551	0.00700501	0	30279	0
denovo1260	k__Bacteria; p__Proteobacteria; c__Alphaproteobacteria; o__Caulobacterales; f__Caulobacteraceae; g__Brevundimonas; s__diminuta	0.197576	0.327605	0.413583	0	0	0.00413246	0.00145726	0.00330262	0.00467061	0.000684055	0.0009674	0.0033071	0.00259382	0.000867355	0.00122663	0	0	0	0	0	0	0	37265	0	0	37743	0	0	43976	0	1	27969	0.00357539	2	32630	0.00612933	1	37138	0.00269266	0	45259	0	0	28551	0	3	30279	0.00990786
denovo1269	No blast hit	0.0182991	0.0887506	0.589967	0	0	0	0	0.00718501	0.00508535	0.00280598	0.00265292	0.00105585	0.0014932	0	0	0.0128626	0.00389402	0.00552929	0.0078196	0	0	0	37265	0	0	37743	0	0	43976	0	0	27969	0	0	32630	0	0	37138	0	5	45259	0.0110475	3	28551	0.0105075	0	30279	0
denovo1279	k__Bacteria; p__Chloroflexi; c__Anaerolineae; o__Anaerolineales; f__Anaerolinaceae; g__WCHB1-05; s__	0.0427863	0.129696	0.537912	0.00783025	0.00763938	0.0154769	0.0115099	0.0011675	0.0016511	0.000684055	0.0009674	0	0	0.000867355	0.00122663	0	0	0	0	0	0	0	37265	0	2	37743	0.005299	8	43976	0.0181917	0	27969	0	9	32630	0.027582	7	37138	0.0188486	0	45259	0	1	28551	0.0035025	0	30279	0
denovo1288	k__Bacteria; p__Proteobacteria; c__Alphaproteobacteria; o__Rickettsiales; f__Rickettsiaceae; g__Wolbachia; s__	0.00952197	0.0595891	0.624657	0	0	0.00609781	0.0021779	0.00330262	0.00467061	0.00456377	0.00135459	0	0	0	0	0	0	0	0	0	0	0	37265	0	0	37743	0	0	43976	0	2	27969	0.00715077	1	32630	0.00306466	3	37138	0.00807798	0	45259	0	0	28551	0	3	30279	0.00990786
denovo1289	No blast hit	0.119474	0.236509	0.460342	0	0	0	0	0.0592001	0.0212674	0.0524992	0.0602384	0.0829056	0.0699284	0	0	0.0693082	0.0215313	0.0267249	0.0377947	0	0	0	37265	0	0	37743	0	0	43976	0	0	27969	0	0	32630	0	0	37138	0	21	45259	0.0463996	12	28551	0.0420301	27	30279	0.0891707
denovo1301	No blast hit	0.00972905	0.057195	0.623577	0	0	0	0	0.0134336	0.00456875	0.0088204	0.00359046	0.014788	0.0104567	0	0	0.0260535	0.00716616	0.010137	0.0143359	0	0	0	37265	0	0	37743	0	0	43976	0	0	27969	0	0	32630	0	0	37138	0	9	45259	0.0198855	3	28551	0.0105075	3	30279	0.00990786
denovo1304	No blast hit	5.46604e-06	0.000265103	0.850038	0	0	0	0	0.00337701	0.00270753	0.00280598	0.00265292	0.00457738	0.00326559	0	0	0.0152612	0.00131853	0.0018431	0.00260653	0	0	0	37265	0	0	37743	0	0	43976	0	0	27969	0	0	32630	0	0	37138	0	3	45259	0.00662852	1	28551	0.0035025	0	30279	0
denovo1313	k__Bacteria; p__Proteobacteria; c__Gammaproteobacteria; o__Enterobacteriales; f__Enterobacteriaceae; g__Buchnera; s__	0.127124	0.246621	0.454957	0.00581796	0.00226363	0.00102155	0.0014447	0.00331038	0.00270609	0.00106735	0.00150946	0	0	0.00259342	0.000252334	0.00861219	0.00502032	0.00276465	0.0039098	0.00823353	0.00612627	1	37265	0.00268348	3	37743	0.00794849	3	43976	0.0068219	0	27969	0	1	32630	0.00306466	0	37138	0	3	45259	0.00662852	0	28551	0	1	30279	0.00330262
denovo1333	No blast hit	0.0203026	0.0895162	0.584056	0	0	0	0	0.0383148	0.00979183	0.0344831	0.0142851	0.0308088	0.0218384	0.000760046	0.00107487	0.104537	0.0278061	0.0516067	0.0729829	0	0	0	37265	0	0	37743	0	0	43976	0	0	27969	0	0	32630	0	0	37138	0	20	45259	0.0441901	7	28551	0.0245175	14	30279	0.0462367
denovo1348	k__Bacteria; p__Proteobacteria; c__Alphaproteobacteria; o__Rhizobiales; f__Rhizobiaceae; g__Rhizobium; s__	0.0964463	0.205611	0.478214	0	0	0	0	0.0134458	0.0129076	0	0	0	0	0	0	0.000898109	0.00127012	0.00108373	0.00153262	0	0	0	37265	0	0	37743	0	0	43976	0	0	27969	0	0	32630	0	0	37138	0	1	45259	0.00220951	9	28551	0.0315225	2	30279	0.00660524
denovo1377	No blast hit	0.604444	0.637295	0.264208	0	0	0	0	0.0198157	0.0280237	0.0084877	0.0120034	0.00123283	0.00174349	0	0	0.0129224	0.0150447	0.0018431	0.00260653	0	0	0	37265	0	0	37743	0	0	43976	0	0	27969	0	0	32630	0	0	37138	0	0	45259	0	0	28551	0	18	30279	0.0594471
denovo1382	k__Bacteria; p__Cyanobacteria; c__Oscillatoriophycideae; o__Oscillatoriales; f__Phormidiaceae; g__Phormidium; s__	0.46895	0.544769	0.307692	0	0	0	0	0.0151775	0.0214643	0	0	0	0	0	0	0	0	0	0	0	0	0	37265	0	0	37743	0	0	43976	0	0	27969	0	0	32630	0	0	37138	0	0	45259	0	13	28551	0.0455326	0	30279	0
denovo1402	k__Bacteria; p__Proteobacteria; c__Alphaproteobacteria; o__Rhizobiales; f__Methylobacteriaceae; g__; s__	0.34576	0.479125	0.35033	0.00405163	0.00195893	0.00804844	0.00954174	0.0011675	0.0016511	0	0	0.00344663	0.00293473	0	0	0	0	0.00285458	0.0022609	0	0	1	37265	0.00268348	1	37743	0.0026495	3	43976	0.0068219	0	27969	0	7	32630	0.0214527	1	37138	0.00269266	0	45259	0	1	28551	0.0035025	0	30279	0
denovo1416	k__Bacteria; p__Proteobacteria; c__Betaproteobacteria; o__Burkholderiales; f__Comamonadaceae; g__Comamonas; s__	0.32521	0.467339	0.35805	0.0251111	0.0293168	0.0322233	0.0262741	0.00423901	0.00452336	0.00106096	0.00150043	0	0	0	0	0.197252	0.239822	0	0	0.00232558	0.00328887	0	37265	0	25	37743	0.0662374	4	43976	0.00909587	0	27969	0	21	32630	0.064358	12	37138	0.0323119	1	45259	0.00220951	3	28551	0.0105075	0	30279	0
denovo142	k__Bacteria; p__Cyanobacteria; c__Chloroplast; o__Streptophyta; f__; g__; s__	0.0268303	0.104101	0.567604	0	0	0	0	0.00226837	0.00160606	0.00851964	0.00657653	0	0	0	0	0	0	0.00108373	0.00153262	0	0	0	37265	0	0	37743	0	0	43976	0	0	27969	0	0	32630	0	0	37138	0	0	45259	0	1	28551	0.0035025	1	30279	0.00330262
denovo1430	k__Bacteria; p__Firmicutes; c__Bacilli; o__Lactobacillales; f__Leuconostocaceae; g__Leuconostoc; s__	0.484807	0.540532	0.302506	0	0	0.00340515	0.0029292	0	0	0	0	0	0	0	0	0.0157023	0.0222064	0	0	0	0	0	37265	0	0	37743	0	0	43976	0	2	27969	0.00715077	1	32630	0.00306466	0	37138	0	0	45259	0	0	28551	0	0	30279	0
denovo1435	k__Bacteria; p__Proteobacteria; c__Gammaproteobacteria; o__Pseudomonadales; f__Moraxellaceae; g__Acinetobacter; s__	0.432264	0.54454	0.319893	0.00796675	0.00572272	0.0054945	0.00370246	0.00754163	0.00377832	0.00669209	0.00225793	0.00453993	0.00127023	0.0016274	0.00115823	0.00419893	0.00322844	0.00202296	0.0028609	0.00279266	0.00240683	1	37265	0.00268348	2	37743	0.005299	7	43976	0.0159178	3	27969	0.0107262	1	32630	0.00306466	1	37138	0.00269266	1	45259	0.00220951	3	28551	0.0105075	3	30279	0.00990786
denovo1461	No blast hit	0.000571975	0.00693519	0.738048	0	0	0	0	0.0123839	0.00419599	0.00669209	0.00225793	0.00774494	0.00647044	0	0	0.02445	0.00785454	0.00552929	0.0078196	0	0	0	37265	0	0	37743	0	0	43976	0	0	27969	0	0	32630	0	0	37138	0	3	45259	0.00662852	4	28551	0.01401	5	30279	0.0165131
denovo1464	No blast hit	8.91107e-06	0.000345749	0.841182	0.106207	0.0435765	0.221596	0.0531131	0.00514775	0.00375241	0.0114869	0.00631028	0.013647	0.0103647	0.011151	0.00684784	0.0164767	0.0115334	0.0112177	0.00357784	0.0871132	0.0548459	36	37265	0.0966054	22	37743	0.058289	72	43976	0.163726	64	27969	0.228825	50	32630	0.153233	105	37138	0.282729	4	45259	0.00883802	0	28551	0	2	30279	0.00660524
denovo1465	k__Bacteria; p__Proteobacteria; c__Betaproteobacteria; o__Burkholderiales; f__Oxalobacteraceae; g__; s__	0.407366	0.52686	0.328375	0.000894494	0.00126501	0	0	0.00540651	0.00615011	0.0113218	0.013822	0.00105585	0.0014932	0	0	0.00158188	0.00223711	0	0	0	0	1	37265	0.00268348	0	37743	0	0	43976	0	0	27969	0	0	32630	0	0	37138	0	1	45259	0.00220951	4	28551	0.01401	0	30279	0
denovo1472	No blast hit	0.430854	0.546312	0.320368	0	0	0	0	0.024392	0.0299311	0.00921647	0.00934372	0.00123283	0.00174349	0	0	0.0187274	0.0229563	0	0	0	0	0	37265	0	0	37743	0	0	43976	0	0	27969	0	0	32630	0	0	37138	0	3	45259	0.00662852	19	28551	0.0665476	0	30279	0
denovo1474	No blast hit	0.047468	0.137445	0.530898	0	0	0	0	0.00742389	0.0056876	0.00601442	0.00482606	0.00845285	0.00980002	0	0	0.0153426	0.00212791	0.00460774	0.00651633	0	0	0	37265	0	0	37743	0	0	43976	0	0	27969	0	0	32630	0	0	37138	0	7	45259	0.0154665	1	28551	0.0035025	1	30279	0.00330262
denovo1475	k__Bacteria; p__Proteobacteria; c__Alphaproteobacteria; o__Rhodospirillales; f__Acetobacteraceae; g__Roseomonas; s__rosea	0.175246	0.311906	0.425431	0	0	0	0	0	0	0.00478839	0.0067718	0.00724721	0.00585713	0	0	0	0	0	0	0	0	0	37265	0	0	37743	0	0	43976	0	0	27969	0	0	32630	0	0	37138	0	0	45259	0	0	28551	0	0	30279	0
denovo1480	k__Bacteria; p__Proteobacteria; c__Alphaproteobacteria; o__Rhodobacterales; f__Rhodobacteraceae; g__Rhodobacter; s__	0.000219285	0.0035451	0.767126	0.00343014	0.00137809	0.0225962	0.0112673	0.0011675	0.0016511	0	0	0	0	0	0	0	0	0	0	0.000775194	0.00109629	2	37265	0.00536697	1	37743	0.0026495	1	43976	0.00227397	2	27969	0.00715077	11	32630	0.0337113	10	37138	0.0269266	0	45259	0	1	28551	0.0035025	0	30279	0
denovo1489	k__Bacteria; p__Proteobacteria; c__Gammaproteobacteria; o__Enterobacteriales; f__Enterobacteriaceae; g__Buchnera; s__	0.00973298	0.0555353	0.623557	0.0129399	0.0043269	0.00814092	0.000835327	0.00521438	0.0025636	0.00487092	0.00352217	0.00228869	0.0016328	0.0178406	0.00202939	0.0069489	0.00451034	0.00478761	0.0035051	0.00935056	0.00580264	6	37265	0.0161009	6	37743	0.015897	3	43976	0.0068219	2	27969	0.00715077	3	32630	0.00919399	3	37138	0.00807798	4	45259	0.00883802	1	28551	0.0035025	1	30279	0.00330262
denovo1498	No blast hit	0.00291081	0.0297209	0.678521	0	0	0	0	0.059008	0.0252398	0.0524842	0.0156519	0.0439725	0.0294254	0.00183337	0.00130201	0.173445	0.0621682	0.0552929	0.078196	0	0	0	37265	0	0	37743	0	0	43976	0	0	27969	0	0	32630	0	0	37138	0	24	45259	0.0530281	9	28551	0.0315225	28	30279	0.0924733
denovo1519	k__Bacteria; p__Proteobacteria; c__Alphaproteobacteria; o__Caulobacterales; f__Caulobacteraceae; g__Mycoplana; s__	0.0111296	0.0599764	0.616736	0.000757989	0.00107196	0.00357539	0.00505636	0.00902239	0.00419736	0	0	0	0	0.000760046	0.00107487	0	0	0	0	0	0	0	37265	0	0	37743	0	1	43976	0.00227397	3	27969	0.0107262	0	32630	0	0	37138	0	6	45259	0.013257	3	28551	0.0105075	1	30279	0.00330262
denovo1520	k__Bacteria; p__Proteobacteria; c__Gammaproteobacteria; o__Enterobacteriales; f__Enterobacteriaceae; g__Buchnera; s__	0.321777	0.469359	0.359364	0.00344147	0.00338868	0.00371421	0.00332965	0.000736502	0.00104157	0	0	0	0	0	0	0	0	0.0018431	0.00260653	0.000834585	0.00118028	3	37265	0.00805045	0	37743	0	1	43976	0.00227397	0	27969	0	1	32630	0.00306466	3	37138	0.00807798	1	45259	0.00220951	0	28551	0	0	30279	0
denovo153	k__Bacteria; p__Firmicutes; c__Bacilli; o__Bacillales; f__; g__; s__	0.0351646	0.115626	0.550744	0.00303196	0.00428783	0.00911623	0.00659763	0	0	0	0	0	0	0	0	0	0	0	0	0	0	0	37265	0	0	37743	0	4	43976	0.00909587	1	27969	0.00357539	6	32630	0.018388	2	37138	0.00538532	0	45259	0	0	28551	0	0	30279	0
denovo1546	No blast hit	0.156189	0.285855	0.436364	0.0190605	0.0117491	0.18792	0.194815	0.000736502	0.00104157	0.00386694	0.00410401	0.00545625	0.00531984	0	0	0.00177046	0.0012523	0	0	0.0169806	0.0200048	11	37265	0.0295183	1	37743	0.0026495	11	43976	0.0250136	11	27969	0.0393293	20	32630	0.0612933	172	37138	0.463137	1	45259	0.00220951	0	28551	0	0	30279	0
denovo155	k__Bacteria; p__Proteobacteria; c__Gammaproteobacteria; o__Enterobacteriales; f__Enterobacteriaceae; g__Buchnera; s__	0.344913	0.481389	0.350644	0.00391512	0.00381969	0.00473577	0.00344189	0.00914789	0.00606854	0.0122534	0.00671218	0.0036236	0.00292856	0.00411351	0.001932	0.00593949	0.0023821	0.0100441	0.00292101	0.00589344	0.00277554	0	37265	0	1	37743	0.0026495	4	43976	0.00909587	0	27969	0	2	32630	0.00612933	3	37138	0.00807798	3	45259	0.00662852	5	28551	0.0175125	1	30279	0.00330262
denovo1552	k__Archaea; p__Euryarchaeota; c__Thermoplasmata; o__E2; f__DHVEG-1; g__; s__	0.0414628	0.129738	0.540004	0	0	0	0	0.014229	0.00093396	0.00738253	0.00402401	0.00933173	0.0075505	0	0	0.00853078	0.003297	0.00737239	0.0104261	0	0	0	37265	0	0	37743	0	0	43976	0	0	27969	0	0	32630	0	0	37138	0	7	45259	0.0154665	4	28551	0.01401	4	30279	0.0132105
denovo1556	k__Bacteria; p__Proteobacteria; c__Gammaproteobacteria; o__Enterobacteriales; f__Enterobacteriaceae; g__Buchnera; s__	0.834467	0.847574	0.184334	0.00598845	0.00557154	0.00294066	0.00250843	0.00858363	0.00119866	0.00706261	0.00438464	0.00464201	0.00451418	0.00498951	0.00425998	0.0105455	0.00977203	0.00377613	0.00342636	0.00497379	0.00164934	5	37265	0.0134174	0	37743	0	2	43976	0.00454794	0	27969	0	2	32630	0.00612933	1	37138	0.00269266	4	45259	0.00883802	2	28551	0.00700501	3	30279	0.00990786
denovo1574	No blast hit	0.513914	0.560108	0.293088	0.00344147	0.00338868	0.00357539	0.00505636	0	0	0	0	0	0	0.0016274	0.00115823	0.000790939	0.00111856	0	0	0.00181362	0.00129457	3	37265	0.00805045	0	37743	0	1	43976	0.00227397	3	27969	0.0107262	0	32630	0	0	37138	0	0	45259	0	0	28551	0	0	30279	0
denovo1578	No blast hit	0.241762	0.378241	0.392449	0	0	0	0	0.00783937	0.00676721	0.00561835	0.00280346	0.00105585	0.0014932	0	0	0.0125411	0.00699763	0.010137	0.0143359	0	0	0	37265	0	0	37743	0	0	43976	0	0	27969	0	0	32630	0	0	37138	0	0	45259	0	2	28551	0.00700501	5	30279	0.0165131
denovo1584	k__Bacteria; p__Proteobacteria; c__Gammaproteobacteria; o__Pseudomonadales; f__Moraxellaceae; g__Acinetobacter; s__	0.000316769	0.00438951	0.756426	0.0102407	0.00890237	0.0292215	0.0109291	0.0330536	0.00625132	0.0261247	0.0118652	0.0104897	0.00318884	0.00604554	0.0025498	0.00335234	0.000985715	0	0	0.00316017	0.00288582	1	37265	0.00268348	2	37743	0.005299	10	43976	0.0227397	8	27969	0.0286031	14	32630	0.0429053	6	37138	0.016156	11	45259	0.0243046	11	28551	0.0385275	11	30279	0.0363288
denovo1596	No blast hit	0.202589	0.327518	0.411045	0	0	0	0	0.00300488	0.000568301	0.00311952	0.00251406	0.00105585	0.0014932	0	0	0.00425045	0.00118444	0.00368619	0.00521307	0	0	0	37265	0	0	37743	0	0	43976	0	0	27969	0	0	32630	0	0	37138	0	1	45259	0.00220951	1	28551	0.0035025	1	30279	0.00330262
denovo160	k__Bacteria; p__Proteobacteria; c__Gammaproteobacteria; o__Enterobacteriales; f__Enterobacteriaceae; g__Buchnera; s__	0.000489307	0.00632837	0.743052	0	0	0	0	0	0	0	0	0.0036236	0.00292856	0.00518683	0.000504669	0.00509703	0.00211987	0	0	0.000834585	0.00118028	0	37265	0	0	37743	0	0	43976	0	0	27969	0	0	32630	0	0	37138	0	0	45259	0	0	28551	0	0	30279	0
denovo1600	k__Bacteria; p__Proteobacteria; c__Gammaproteobacteria; o__Enterobacteriales; f__Enterobacteriaceae; g__Buchnera; s__	0.304471	0.447481	0.366097	0	0	0.056355	0.0691463	0	0	0	0	0.00119539	0.00169053	0.000966016	0.00136615	0.00166329	0.00118034	0.00101148	0.00143045	0	0	0	37265	0	0	37743	0	0	43976	0	43	27969	0.153742	5	32630	0.0153233	0	37138	0	0	45259	0	0	28551	0	0	30279	0
denovo1603	k__Bacteria; p__Chloroflexi; c__Anaerolineae; o__Anaerolineales; f__Anaerolinaceae; g__T78; s__	0.0156857	0.0780262	0.598524	0.00253565	0.000185557	0.0135578	0.0101764	0.0011675	0.0016511	0	0	0	0	0	0	0	0	0	0	0	0	1	37265	0.00268348	1	37743	0.0026495	1	43976	0.00227397	0	27969	0	8	32630	0.0245173	6	37138	0.016156	0	45259	0	1	28551	0.0035025	0	30279	0
denovo1605	k__Bacteria; p__Proteobacteria; c__Betaproteobacteria; o__Burkholderiales; f__Comamonadaceae; g__; s__	0.00162602	0.0185557	0.701498	0	0	0	0	0.0117884	0.00725001	0	0	0	0	0	0	0	0	0	0	0	0	0	37265	0	0	37743	0	0	43976	0	0	27969	0	0	32630	0	0	37138	0	5	45259	0.0110475	6	28551	0.021015	1	30279	0.00330262
denovo161	No blast hit	0.0284013	0.100179	0.564133	0	0	0	0	0.0853472	0.0265325	0.0770779	0.0362008	0.0686727	0.0646795	0	0	0.0992489	0.0224613	0.0460774	0.0651633	0	0	0	37265	0	0	37743	0	0	43976	0	0	27969	0	0	32630	0	0	37138	0	32	45259	0.0707042	35	28551	0.122588	19	30279	0.0627498
denovo1612	No blast hit	0.0743912	0.178171	0.498569	0	0	0.0363371	0.033644	0	0	0	0	0.00242822	0.00171762	0	0	0	0	0.00285458	0.0022609	0.000834585	0.00118028	0	37265	0	0	37743	0	0	43976	0	2	27969	0.00715077	6	32630	0.018388	31	37138	0.0834725	0	45259	0	0	28551	0	0	30279	0
denovo1621	No blast hit	1.14672e-05	0.000317805	0.836395	0	0	0	0	0.0111575	0.00293632	0.0116392	0.00553119	0.00475435	0.00466661	0	0	0.0231041	0.00478327	0.00276465	0.0039098	0	0	0	37265	0	0	37743	0	0	43976	0	0	27969	0	0	32630	0	0	37138	0	6	45259	0.013257	2	28551	0.00700501	4	30279	0.0132105
denovo1622	No blast hit	0.063915	0.161033	0.509873	0	0	0	0	0.007475	0.00450341	0.00531759	0.00397321	0.00739098	0.0104524	0	0	0.0190572	0.0104778	0.00460774	0.00651633	0	0	0	37265	0	0	37743	0	0	43976	0	0	27969	0	0	32630	0	0	37138	0	1	45259	0.00220951	2	28551	0.00700501	4	30279	0.0132105
denovo1623	No blast hit	1.73658e-05	0.00037433	0.828178	0.00254698	0.00219954	0.0231994	0.00828815	0	0	0	0	0	0	0	0	0	0	0	0	0.00333834	0.00472113	2	37265	0.00536697	0	37743	0	1	43976	0.00227397	7	27969	0.0250277	4	32630	0.0122587	12	37138	0.0323119	0	45259	0	0	28551	0	0	30279	0
denovo1629	No blast hit	0.000116869	0.00206114	0.784237	0.0187391	0.0194933	0.0761755	0.026107	0.00331038	0.00270609	0.00273622	0.0038696	0.00225124	0.00160101	0.00249476	0.00212999	0.0140117	0.00854894	0.00579909	0.00411387	0.0606295	0.0231439	17	37265	0.0456192	4	37743	0.010598	0	43976	0	16	27969	0.0572062	19	32630	0.0582286	42	37138	0.113092	3	45259	0.00662852	0	28551	0	1	30279	0.00330262
denovo1635	No blast hit	0.0404235	0.12856	0.541683	0	0	0	0	0.00374138	0.000486058	0.00212831	0.00150496	0.00105585	0.0014932	0	0	0.00509703	0.00211987	0.00276465	0.0039098	0	0	0	37265	0	0	37743	0	0	43976	0	0	27969	0	0	32630	0	0	37138	0	2	45259	0.00441901	1	28551	0.0035025	1	30279	0.00330262
denovo1659	No blast hit	0.155073	0.286516	0.437031	0	0	0	0	0.001904	0.00144612	0.00243546	0.00176108	0.00334454	0.00259839	0	0	0.00258716	0.00220512	0.000921549	0.00130327	0	0	0	37265	0	0	37743	0	0	43976	0	0	27969	0	0	32630	0	0	37138	0	1	45259	0.00220951	1	28551	0.0035025	0	30279	0
denovo1672	No blast hit	0.490828	0.544118	0.300548	0	0	0	0	0	0	0	0	0	0	0	0	0.0048528	0.00507828	0.018431	0.0260653	0	0	0	37265	0	0	37743	0	0	43976	0	0	27969	0	0	32630	0	0	37138	0	0	45259	0	0	28551	0	0	30279	0
denovo1675	No blast hit	0.0575883	0.153043	0.517403	0.000894494	0.00126501	0.00724336	0.00155626	0	0	0	0	0.00119539	0.00169053	0	0	0.000790939	0.00111856	0	0	0.0101579	0.00985279	1	37265	0.00268348	0	37743	0	0	43976	0	2	27969	0.00715077	3	32630	0.00919399	2	37138	0.00538532	0	45259	0	0	28551	0	0	30279	0
denovo1683	No blast hit	0.542187	0.577936	0.284031	0	0	0	0	0	0	0.00106096	0.00150043	0.00211171	0.00298641	0	0	0.0033781	0.00240306	0.00829394	0.0117294	0	0	0	37265	0	0	37743	0	0	43976	0	0	27969	0	0	32630	0	0	37138	0	0	45259	0	0	28551	0	0	30279	0
denovo1684	k__Bacteria; p__Proteobacteria; c__Gammaproteobacteria; o__Enterobacteriales; f__Enterobacteriaceae; g__Buchnera; s__	0.054344	0.152793	0.521514	0.00330497	0.00236076	0.00323491	0.00251384	0.000736502	0.00104157	0	0	0	0	0	0	0	0	0.00200528	0.00143179	0	0	2	37265	0.00536697	0	37743	0	2	43976	0.00454794	1	27969	0.00357539	2	32630	0.00612933	0	37138	0	1	45259	0.00220951	0	28551	0	0	30279	0
denovo1698	No blast hit	0.0680941	0.169362	0.505207	0	0	0	0	0.0058765	0.00549074	0.022211	0.00960843	0.0253465	0.0220965	0	0	0.00166329	0.00118034	0.00921549	0.0130327	0	0	0	37265	0	0	37743	0	0	43976	0	0	27969	0	0	32630	0	0	37138	0	2	45259	0.00441901	0	28551	0	4	30279	0.0132105
denovo1707	No blast hit	0.00646043	0.0464194	0.643456	0	0	0	0	0.00110087	0.00155687	0.00175141	0.00132442	0.00105585	0.0014932	0	0	0.00504139	0.00185402	0.000921549	0.00130327	0	0	0	37265	0	0	37743	0	0	43976	0	0	27969	0	0	32630	0	0	37138	0	0	45259	0	0	28551	0	1	30279	0.00330262
denovo1712	k__Bacteria; p__Proteobacteria; c__Gammaproteobacteria; o__Enterobacteriales; f__Enterobacteriaceae; g__Buchnera; s__	0.846084	0.854897	0.179476	0.00698546	0.00352026	0.00388446	0.00330505	0.00681288	0.00294427	0.00386694	0.00410401	0.00467946	0.00177599	0.00594688	0.000676464	0.00874512	0.00460336	0.00393831	0.00112847	0.00723998	0.00639405	4	37265	0.0107339	3	37743	0.00794849	1	43976	0.00227397	1	27969	0.00357539	0	32630	0	3	37138	0.00807798	3	45259	0.00662852	3	28551	0.0105075	1	30279	0.00330262
denovo1719	k__Archaea; p__Crenarchaeota; c__MCG; o__pGrfC26; f__; g__; s__	0.46895	0.561583	0.307692	0	0	0	0	0	0	0	0	0	0	0.0083605	0.0118235	0	0	0	0	0	0	0	37265	0	0	37743	0	0	43976	0	0	27969	0	0	32630	0	0	37138	0	0	45259	0	0	28551	0	0	30279	0
denovo1727	k__Bacteria; p__Proteobacteria; c__Gammaproteobacteria; o__Xanthomonadales; f__Xanthomonadaceae; g__Pseudoxanthomonas; s__mexicana	0.110453	0.225556	0.467018	0.000894494	0.00126501	0	0	0	0	0.00349004	0.00263487	0.0199404	0.0190136	0.000867355	0.00122663	0.000898109	0.00127012	0.00193303	0.00137129	0	0	1	37265	0.00268348	0	37743	0	0	43976	0	0	27969	0	0	32630	0	0	37138	0	0	45259	0	0	28551	0	0	30279	0
denovo174	No blast hit	0.123196	0.241414	0.457692	0.0169344	0.01426	0.229968	0.228699	0	0	0.010163	0.00920024	0.00225124	0.00160101	0.000867355	0.00122663	0.000790939	0.00111856	0	0	0.022277	0.0236877	13	37265	0.0348853	0	37743	0	7	43976	0.0159178	12	27969	0.0429046	31	32630	0.0950046	205	37138	0.551995	0	45259	0	0	28551	0	0	30279	0
denovo1753	No blast hit	0.393976	0.519941	0.333019	0	0	0	0	0	0	0.00281875	0.00267006	0.00105585	0.0014932	0	0	0.00351516	0.00325734	0.00276465	0.0039098	0	0	0	37265	0	0	37743	0	0	43976	0	0	27969	0	0	32630	0	0	37138	0	0	45259	0	0	28551	0	0	30279	0
denovo1755	No blast hit	0.346953	0.477367	0.349889	0	0	0	0	0	0	0	0	0	0	0	0	0	0	0	0	0.0125237	0.0160947	0	37265	0	0	37743	0	0	43976	0	0	27969	0	0	32630	0	0	37138	0	0	45259	0	0	28551	0	0	30279	0
denovo1763	No blast hit	0.504943	0.55344	0.295979	0	0	0.00204311	0.00288939	0	0	0	0	0	0	0	0	0.00898109	0.0127012	0	0	0	0	0	37265	0	0	37743	0	0	43976	0	0	27969	0	2	32630	0.00612933	0	37138	0	0	45259	0	0	28551	0	0	30279	0
denovo1794	No blast hit	0.0981746	0.20702	0.47677	0	0	0	0	0.0434321	0.0427513	0.00106735	0.00150946	0	0	0	0	0	0	0	0	0	0	0	37265	0	0	37743	0	0	43976	0	0	27969	0	0	32630	0	0	37138	0	13	45259	0.0287236	29	28551	0.101573	0	30279	0
denovo1801	k__Bacteria; p__Cyanobacteria; c__Oscillatoriophycideae; o__Chroococcales; f__Xenococcaceae; g__; s__	0.46895	0.538322	0.307692	0	0	0	0	0	0	0	0	0	0	0.0106262	0.0150277	0	0	0	0	0	0	0	37265	0	0	37743	0	0	43976	0	0	27969	0	0	32630	0	0	37138	0	0	45259	0	0	28551	0	0	30279	0
denovo1817	No blast hit	0.202472	0.33008	0.411104	0	0	0	0	0	0	0	0	0.00316756	0.00447961	0	0	0.00506715	0.00360459	0.0018431	0.00260653	0	0	0	37265	0	0	37743	0	0	43976	0	0	27969	0	0	32630	0	0	37138	0	0	45259	0	0	28551	0	0	30279	0
denovo182	k__Bacteria; p__Proteobacteria; c__Betaproteobacteria; o__Burkholderiales; f__Comamonadaceae; g__; s__	0.0689516	0.169324	0.504276	0.00532165	0.00432673	0	0	0.013618	0.00588033	0	0	0.0107959	0.0127423	0.00152009	0.00214973	0	0	0	0	0	0	2	37265	0.00536697	4	37743	0.010598	0	43976	0	0	27969	0	0	32630	0	0	37138	0	3	45259	0.00662852	6	28551	0.021015	4	30279	0.0132105
denovo1856	k__Bacteria; p__Proteobacteria; c__Betaproteobacteria; o__Burkholderiales; f__Comamonadaceae; g__Delftia; s__	0.194625	0.328324	0.415097	0.00467311	0.00485727	0.00294066	0.00250843	0.00865802	0.0064482	0	0	0.00481899	0.00446302	0	0	0.00179622	0.00254024	0	0	0.000775194	0.00109629	0	37265	0	1	37743	0.0026495	5	43976	0.0113698	0	27969	0	2	32630	0.00612933	1	37138	0.00269266	7	45259	0.0154665	3	28551	0.0105075	0	30279	0
denovo1857	No blast hit	0.144033	0.271286	0.44382	0.000757989	0.00107196	0.00588133	0.00501685	0.000736502	0.00104157	0.00106096	0.00150043	0	0	0	0	0.00264281	0.00213712	0.000921549	0.00130327	0	0	0	37265	0	0	37743	0	1	43976	0.00227397	0	27969	0	4	32630	0.0122587	2	37138	0.00538532	1	45259	0.00220951	0	28551	0	0	30279	0
denovo187	k__Bacteria; p__Firmicutes; c__Bacilli; o__Bacillales; f__Bacillaceae; g__Bacillus; s__	0.447547	0.54952	0.314772	0.00898642	0.00345779	4.52331	6.26232	0.0301508	0.0220034	0.0223781	0.0181923	0.0305841	0.00989343	0.00626016	0.00283755	0.0618086	0.0536099	0.00975356	0.0137936	0.00252943	0.00192059	2	37265	0.00536697	3	37743	0.00794849	6	43976	0.0136438	3742	27969	13.3791	57	32630	0.174686	6	37138	0.016156	11	45259	0.0243046	17	28551	0.0595426	2	30279	0.00660524
denovo1881	No blast hit	0.46895	0.54805	0.307692	0	0	0	0	0.0291875	0.0412774	0	0	0	0	0	0	0	0	0	0	0	0	0	37265	0	0	37743	0	0	43976	0	0	27969	0	0	32630	0	0	37138	0	0	45259	0	25	28551	0.0875626	0	30279	0
denovo1892	k__Archaea; p__Crenarchaeota; c__Thaumarchaeota; o__Cenarchaeales; f__Cenarchaeaceae; g__Nitrosopumilus; s__	0.46895	0.541526	0.307692	0	0	0	0	0	0	0	0	0	0	0.0197612	0.0279465	0	0	0	0	0	0	0	37265	0	0	37743	0	0	43976	0	0	27969	0	0	32630	0	0	37138	0	0	45259	0	0	28551	0	0	30279	0
denovo1903	k__Bacteria; p__Proteobacteria; c__Gammaproteobacteria; o__Pseudomonadales; f__Pseudomonadaceae; g__Pseudomonas; s__citronellolis	0.188818	0.321322	0.41812	0	0	0.319781	0.328659	0.00760825	0.00486947	0.00418048	0.00139728	0.0243299	0.0224924	0.0810466	0.112782	0.011506	0.00765359	0.00101148	0.00143045	0	0	0	37265	0	0	37743	0	0	43976	0	219	27969	0.78301	18	32630	0.055164	45	37138	0.12117	1	45259	0.00220951	4	28551	0.01401	2	30279	0.00660524
denovo1904	No blast hit	0.00345451	0.0335088	0.671361	0	0	0	0	0.00110087	0.00155687	0	0	0	0	0	0	0.00871523	0.00527224	0.000921549	0.00130327	0	0	0	37265	0	0	37743	0	0	43976	0	0	27969	0	0	32630	0	0	37138	0	0	45259	0	0	28551	0	1	30279	0.00330262
denovo1930	No blast hit	0.221537	0.355191	0.401795	0	0	0	0	0.0331012	0.0335596	0.00706899	0.00354751	0.0116204	0.0090898	0	0	0.0126442	0.00362323	0.00829394	0.0117294	0	0	0	37265	0	0	37743	0	0	43976	0	0	27969	0	0	32630	0	0	37138	0	4	45259	0.00883802	23	28551	0.0805576	3	30279	0.00990786
denovo1937	k__Bacteria; p__Firmicutes; c__Bacilli; o__Lactobacillales; f__Streptococcaceae; g__Streptococcus; s__	0.324295	0.469502	0.3584	0	0	0.0375027	0.0468198	0.00220951	0.00312471	0.000684055	0.0009674	0	0	0	0	0	0	0	0	0	0	0	37265	0	0	37743	0	0	43976	0	29	27969	0.103686	2	32630	0.00612933	1	37138	0.00269266	3	45259	0.00662852	0	28551	0	0	30279	0
denovo194	k__Bacteria; p__Cyanobacteria; c__Chloroplast; o__Streptophyta; f__; g__; s__	0.0351505	0.117572	0.55077	0.000883166	0.00124899	0	0	0	0	0	0	0.00105585	0.0014932	0.00366674	0.00260402	0.00839785	0.00645689	0	0	0	0	0	37265	0	1	37743	0.0026495	0	43976	0	0	27969	0	0	32630	0	0	37138	0	0	45259	0	0	28551	0	0	30279	0
denovo1942	No blast hit	0.000226298	0.00337706	0.766231	0	0	0	0	0.00631525	0.00218785	0.00524783	0.00146363	0.00105585	0.0014932	0	0	0.0212821	0.000257656	0.00737239	0.0104261	0	0	0	37265	0	0	37743	0	0	43976	0	0	27969	0	0	32630	0	0	37138	0	4	45259	0.00883802	1	28551	0.0035025	2	30279	0.00660524
denovo1947	No blast hit	0.176369	0.31105	0.424812	0	0	0	0	0.00423901	0.00452336	0.00387972	0.00184373	0.00475435	0.00466661	0	0	0.00585808	0.004182	0.000921549	0.00130327	0	0	0	37265	0	0	37743	0	0	43976	0	0	27969	0	0	32630	0	0	37138	0	1	45259	0.00220951	3	28551	0.0105075	0	30279	0
denovo1959	No blast hit	0.0777927	0.181829	0.495159	0	0	0	0	0.0645016	0.0614044	0	0	0	0	0	0	0	0	0	0	0	0	0	37265	0	0	37743	0	0	43976	0	0	27969	0	0	32630	0	0	37138	0	21	45259	0.0463996	42	28551	0.147105	0	30279	0
denovo1991	No blast hit	0.0290634	0.100684	0.562717	0	0	0	0	0	0	0.00387972	0.00184373	0.00228869	0.0016328	0	0	0.00340799	0.00328773	0	0	0	0	0	37265	0	0	37743	0	0	43976	0	0	27969	0	0	32630	0	0	37138	0	0	45259	0	0	28551	0	0	30279	0
denovo1992	No blast hit	0.656769	0.685017	0.247415	0.00626146	0.00885504	0	0	0.000736502	0.00104157	0	0	0	0	0.00260207	0.00367988	0.000790939	0.00111856	0.00108373	0.00153262	0.00316017	0.00288582	7	37265	0.0187844	0	37743	0	0	43976	0	0	27969	0	0	32630	0	0	37138	0	1	45259	0.00220951	0	28551	0	0	30279	0
denovo2027	k__Bacteria; p__Proteobacteria; c__Gammaproteobacteria; o__Enterobacteriales; f__Enterobacteriaceae; g__Buchnera; s__	0.233657	0.368532	0.396135	0.00239914	0.00186511	0.00622181	0.000723704	0.00490888	0.00155068	0.00873148	0.00403791	0.0044004	0.00391108	0.00183337	0.00130201	0.00514856	0.00224957	0.00310669	0.00247972	0.00440244	0.00151059	0	37265	0	1	37743	0.0026495	2	43976	0.00454794	2	27969	0.00715077	2	32630	0.00612933	2	37138	0.00538532	2	45259	0.00441901	2	28551	0.00700501	1	30279	0.00330262
denovo203	No blast hit	0.0556407	0.154204	0.519849	0	0	0	0	0.00374138	0.000486058	0.00106735	0.00150946	0.00123283	0.00174349	0	0	0.018916	0.0145612	0.00552929	0.0078196	0	0	0	37265	0	0	37743	0	0	43976	0	0	27969	0	0	32630	0	0	37138	0	2	45259	0.00441901	1	28551	0.0035025	1	30279	0.00330262
denovo2047	k__Bacteria; p__[Thermi]; c__Deinococci; o__Thermales; f__Thermaceae; g__Thermus; s__	0.041466	0.127689	0.539998	0.0291282	0.0115124	0.024904	0.0259393	0.001904	0.00144612	0.00136811	0.0019348	0.00119539	0.00169053	0.00248611	0.00188437	0.00722562	0.00838585	0	0	0.0240553	0.0102928	9	37265	0.0241513	17	37743	0.0450415	8	43976	0.0181917	3	27969	0.0107262	20	32630	0.0612933	1	37138	0.00269266	1	45259	0.00220951	1	28551	0.0035025	0	30279	0
denovo2048	k__Bacteria; p__Proteobacteria; c__Gammaproteobacteria; o__Xanthomonadales; f__Xanthomonadaceae; g__Stenotrophomonas; s__	0.185702	0.318815	0.419768	0.0146377	0.0106357	0.0418817	0.0180649	0.0400197	0.0262212	0.0280726	0.02145	0.0351844	0.0135015	0.0221949	0.010113	0.0155786	0.0103031	0.00926702	0.00799342	0.00387597	0.00548145	11	37265	0.0295183	2	37743	0.005299	4	43976	0.00909587	8	27969	0.0286031	22	32630	0.0674226	11	37138	0.0296193	9	45259	0.0198855	22	28551	0.0770551	7	30279	0.0231183
denovo2054	No blast hit	0.0560802	0.151105	0.519291	0	0	0	0	0.0026405	0.00190424	0.00242907	0.00175833	0.00457738	0.00326559	0.000867355	0.00122663	0.00760278	0.00177084	0.00368619	0.00521307	0	0	0	37265	0	0	37743	0	0	43976	0	0	27969	0	0	32630	0	0	37138	0	2	45259	0.00441901	1	28551	0.0035025	0	30279	0
denovo2055	No blast hit	0.0117297	0.0598833	0.614021	0	0	0	0	0.00183737	0.00137373	0.00175141	0.00132442	0.00105585	0.0014932	0	0	0.00596938	0.00328952	0.000921549	0.00130327	0	0	0	37265	0	0	37743	0	0	43976	0	0	27969	0	0	32630	0	0	37138	0	1	45259	0.00220951	0	28551	0	1	30279	0.00330262
denovo2065	k__Bacteria; p__Proteobacteria; c__Betaproteobacteria; o__Burkholderiales; f__Comamonadaceae; g__; s__	0.0272199	0.103542	0.566728	0.00164116	0.00117055	0.0113296	0.00719429	0.0286189	0.0215814	0.00106096	0.00150043	0	0	0.00355943	0.00158701	0.0033781	0.00240306	0	0	0.000775194	0.00109629	0	37265	0	1	37743	0.0026495	1	43976	0.00227397	2	27969	0.00715077	7	32630	0.0214527	2	37138	0.00538532	12	45259	0.0265141	16	28551	0.0560401	1	30279	0.00330262
denovo2066	k__Bacteria; p__Cyanobacteria; c__Chloroplast; o__Streptophyta; f__; g__; s__	0.0373131	0.120646	0.546921	0.00432464	0.002639	0.00179511	0.00253866	0	0	0	0	0.00798655	0.00307515	0.00712751	0.00349832	0.0092702	0.00748047	0.00108373	0.00153262	0	0	3	37265	0.00805045	1	37743	0.0026495	1	43976	0.00227397	0	27969	0	0	32630	0	2	37138	0.00538532	0	45259	0	0	28551	0	0	30279	0
denovo2067	No blast hit	7.17589e-05	0.00139212	0.796541	0.100617	0.0466125	0.145759	0.042605	0.000736502	0.00104157	0.00418687	0.00296229	0.0149215	0.018624	0.00346942	0.0049065	0.012252	0.0126323	0.0149939	0.0020241	0.0735816	0.033576	57	37265	0.152959	15	37743	0.0397425	48	43976	0.10915	40	27969	0.143015	31	32630	0.0950046	74	37138	0.199257	1	45259	0.00220951	0	28551	0	0	30279	0
denovo2068	k__Bacteria; p__Proteobacteria; c__Betaproteobacteria; o__Burkholderiales; f__Comamonadaceae; g__Limnohabitans; s__	0.525553	0.56643	0.289351	0.00241047	0.0018667	0.0191911	0.0136549	0.0300842	0.0192717	0.182501	0.246819	0.442565	0.595071	0	0	0.0756534	0.0959261	0.00108373	0.00153262	0.000775194	0.00109629	1	37265	0.00268348	0	37743	0	2	43976	0.00454794	0	27969	0	10	32630	0.0306466	10	37138	0.0269266	11	45259	0.0243046	16	28551	0.0560401	3	30279	0.00990786
denovo2072	No blast hit	0.439058	0.54253	0.317609	0.00151598	0.00214392	0.00383822	0.00273097	0	0	0.0137925	0.0195056	0.00119539	0.00169053	0.00269208	0.00238411	0.0242073	0.0273553	0.00101148	0.00143045	0.000775194	0.00109629	0	37265	0	0	37743	0	2	43976	0.00454794	0	27969	0	2	32630	0.00612933	2	37138	0.00538532	0	45259	0	0	28551	0	0	30279	0
denovo2076	No blast hit	0.0955828	0.206034	0.478942	0	0	0	0	0.0101821	0.00301972	0.00630879	0.000108818	0.00633513	0.00895922	0	0	0.0149546	0.00890025	0.00645084	0.00912287	0	0	0	37265	0	0	37743	0	0	43976	0	0	27969	0	0	32630	0	0	37138	0	3	45259	0.00662852	4	28551	0.01401	3	30279	0.00990786
denovo2088	No blast hit	9.91398e-06	0.000320552	0.839176	0.00357798	0.00506002	0.0059738	0.00447516	0	0	0	0	0	0	0	0	0.00166329	0.00118034	0.000921549	0.00130327	0.0439329	0.0162546	4	37265	0.0107339	0	37743	0	0	43976	0	2	27969	0.00715077	0	32630	0	4	37138	0.0107706	0	45259	0	0	28551	0	0	30279	0
denovo218	No blast hit	0.523498	0.567367	0.29001	0.00536697	0.00759004	0.000897553	0.00126933	0	0	0	0	0	0	0	0	0.00245423	0.00194081	0	0	0.000775194	0.00109629	6	37265	0.0161009	0	37743	0	0	43976	0	0	27969	0	0	32630	0	1	37138	0.00269266	0	45259	0	0	28551	0	0	30279	0
denovo242	k__Bacteria; p__Proteobacteria; c__Betaproteobacteria; o__Burkholderiales; f__Comamonadaceae; g__; s__	0.177433	0.310109	0.424228	0.00254698	0.00219954	0.00617557	0.00431646	0.00453675	0.00321211	0	0	0	0	0.000760046	0.00107487	0.000790939	0.00111856	0.00303444	0.00429135	0	0	2	37265	0.00536697	0	37743	0	1	43976	0.00227397	1	27969	0.00357539	4	32630	0.0122587	1	37138	0.00269266	0	45259	0	2	28551	0.00700501	2	30279	0.00660524
denovo258	No blast hit	0.00584889	0.0436417	0.648081	0	0	0	0	0.0123172	0.00553365	0.0173336	0.00945317	0.0123223	0.00921925	0.000966016	0.00136615	0.0206798	0.00456463	0.00552929	0.0078196	0	0	0	37265	0	0	37743	0	0	43976	0	0	27969	0	0	32630	0	0	37138	0	3	45259	0.00662852	3	28551	0.0105075	6	30279	0.0198157
denovo276	No blast hit	0.00379733	0.0350801	0.667322	0	0	0	0	0.0378525	0.00907085	0.0241614	0.00386528	0.0205982	0.0146952	0.00173471	0.00245325	0.0445599	0.0104466	0.0193525	0.0273686	0	0	0	37265	0	0	37743	0	0	43976	0	0	27969	0	0	32630	0	0	37138	0	22	45259	0.0486091	11	28551	0.0385275	8	30279	0.026421
denovo281	k__Bacteria; p__Planctomycetes; c__Planctomycetia; o__Pirellulales; f__Pirellulaceae; g__; s__	1.26941e-06	8.20885e-05	0.873513	0	0	0.0407361	0.0146148	0	0	0	0	0	0	0	0	0	0	0	0	0	0	0	37265	0	0	37743	0	0	43976	0	8	27969	0.0286031	20	32630	0.0612933	12	37138	0.0323119	0	45259	0	0	28551	0	0	30279	0
denovo316	No blast hit	0.24768	0.381348	0.389804	0	0	0	0	0	0	0	0	0.00246567	0.00348698	0	0	0.0184873	0.0205154	0.00368619	0.00521307	0	0	0	37265	0	0	37743	0	0	43976	0	0	27969	0	0	32630	0	0	37138	0	0	45259	0	0	28551	0	0	30279	0
denovo326	No blast hit	0.46895	0.554734	0.307692	0	0	0	0	0.0128425	0.0181621	0	0	0	0	0	0	0	0	0	0	0	0	0	37265	0	0	37743	0	0	43976	0	0	27969	0	0	32630	0	0	37138	0	0	45259	0	11	28551	0.0385275	0	30279	0
denovo339	k__Bacteria; p__Proteobacteria; c__Betaproteobacteria; o__Rhodocyclales; f__Rhodocyclaceae; g__Methyloversatilis; s__	0.143572	0.273069	0.444111	0.000757989	0.00107196	0.0167	0.0165945	0.00380801	0.00289223	0.000684055	0.0009674	0	0	0.00193203	0.0027323	0.0144919	0.00895726	0.00301676	0.000199023	0.00327895	0.00313969	0	37265	0	0	37743	0	1	43976	0.00227397	11	27969	0.0393293	0	32630	0	4	37138	0.0107706	2	45259	0.00441901	2	28551	0.00700501	0	30279	0
denovo342	No blast hit	0.136317	0.261836	0.448782	0.00356665	0.00334996	0.0086054	0.00403922	0	0	0	0	0.00211171	0.00298641	0	0	0.00158188	0.00223711	0.00200528	0.00143179	0.0112557	0.0107884	3	37265	0.00805045	1	37743	0.0026495	0	43976	0	4	27969	0.0143015	2	32630	0.00612933	2	37138	0.00538532	0	45259	0	0	28551	0	0	30279	0
denovo347	k__Bacteria; p__Proteobacteria; c__Alphaproteobacteria; o__Rhizobiales; f__; g__; s__	0.0213733	0.0921426	0.58109	0.00266083	0.00216337	0.00575732	0.00409646	0	0	0	0	0	0	0	0	0	0	0	0	0.000775194	0.00109629	1	37265	0.00268348	2	37743	0.005299	0	43976	0	0	27969	0	3	32630	0.00919399	3	37138	0.00807798	0	45259	0	0	28551	0	0	30279	0
denovo363	No blast hit	0.0800117	0.182615	0.492994	0	0	0.000897553	0.00126933	0.00380801	0.00289223	0.000684055	0.0009674	0.00246567	0.00348698	0	0	0.00994984	0.00481535	0.00460774	0.00651633	0	0	0	37265	0	0	37743	0	0	43976	0	0	27969	0	0	32630	0	1	37138	0.00269266	2	45259	0.00441901	2	28551	0.00700501	0	30279	0
denovo408	No blast hit	0.0055095	0.0427537	0.650825	0	0	0	0	0.00441125	0.00311924	0.00243546	0.00176108	0.00123283	0.00174349	0	0	0.00752137	0.00379592	0	0	0	0	0	37265	0	0	37743	0	0	43976	0	0	27969	0	0	32630	0	0	37138	0	3	45259	0.00662852	0	28551	0	2	30279	0.00660524
denovo412	No blast hit	0.108793	0.226945	0.468289	0	0	0	0	0.00183737	0.00137373	0	0	0	0	0	0	0.00623525	0.00554515	0.0018431	0.00260653	0	0	0	37265	0	0	37743	0	0	43976	0	0	27969	0	0	32630	0	0	37138	0	1	45259	0.00220951	0	28551	0	1	30279	0.00330262
denovo418	k__Bacteria; p__Proteobacteria; c__Gammaproteobacteria; o__Xanthomonadales; f__Xanthomonadaceae; g__; s__	0.0227701	0.0960306	0.577395	0.00720876	0.00467387	0.0276429	0.0194633	0.00423901	0.00452336	0	0	0.00246567	0.00348698	0.000867355	0.00122663	0.00158188	0.00223711	0.00101148	0.00143045	0.00160978	0.00114061	1	37265	0.00268348	2	37743	0.005299	6	43976	0.0136438	4	27969	0.0143015	18	32630	0.055164	5	37138	0.0134633	1	45259	0.00220951	3	28551	0.0105075	0	30279	0
denovo424	No blast hit	0.089355	0.194774	0.484342	0.000883166	0.00124899	0.00527801	0.00514735	0.00110087	0.00155687	0.000684055	0.0009674	0.00119539	0.00169053	0.000966016	0.00136615	0.00989419	0.00680283	0.00899571	0.00657918	0	0	0	37265	0	1	37743	0.0026495	0	43976	0	1	27969	0.00357539	4	32630	0.0122587	0	37138	0	0	45259	0	0	28551	0	1	30279	0.00330262
denovo429	No blast hit	0.0435055	0.129847	0.536797	0.00535564	0.00580225	0.0213434	0.0131272	0.00220951	0.00312471	0.00867449	0.00673464	0.00242822	0.00171762	0.00605419	0.00133765	0.0128327	0.00242486	0	0	0.0794737	0.0633124	5	37265	0.0134174	1	37743	0.0026495	0	43976	0	3	27969	0.0107262	13	32630	0.0398406	5	37138	0.0134633	3	45259	0.00662852	0	28551	0	0	30279	0
denovo47	k__Bacteria; p__Firmicutes; c__Bacilli; o__Bacillales; f__Paenibacillaceae; g__Brevibacillus; s__reuszeri	0.0833069	0.185765	0.489861	0.00165248	0.00118038	0.00851292	0.0075684	0	0	0	0	0.00119539	0.00169053	0	0	0	0	0.000921549	0.00130327	0	0	1	37265	0.00268348	0	37743	0	1	43976	0.00227397	2	27969	0.00715077	6	32630	0.018388	0	37138	0	0	45259	0	0	28551	0	0	30279	0
denovo472	No blast hit	0.200155	0.329068	0.412273	0.0040403	0.00292379	0.00575732	0.00409646	0	0	0.000684055	0.0009674	0	0	0.000760046	0.00107487	0.000790939	0.00111856	0.000921549	0.00130327	0.00469135	0.00507965	0	37265	0	2	37743	0.005299	3	43976	0.0068219	0	27969	0	3	32630	0.00919399	3	37138	0.00807798	0	45259	0	0	28551	0	0	30279	0
denovo473	k__Bacteria; p__WWE1; c__[Cloacamonae]; o__[Cloacamonales]; f__[Cloacamonaceae]; g__Candidatus Cloacamonas; s__	0.0248005	0.102368	0.572337	0.0947882	0.0507316	0.374826	0.297014	0.00423901	0.00452336	0	0	0.00246567	0.00348698	0.00530279	0.00557699	0.0025614	0.000137028	0.0124636	0.00742422	0.00568959	0.00420275	9	37265	0.0241513	45	37743	0.119227	62	43976	0.140986	8	27969	0.0286031	246	32630	0.753907	127	37138	0.341968	1	45259	0.00220951	3	28551	0.0105075	0	30279	0
denovo491	No blast hit	0.0834923	0.184063	0.489687	0	0	0.000897553	0.00126933	0.001473	0.00208314	0.00386694	0.00410401	0.00651211	0.00676493	0	0	0.0206973	0.017641	0	0	0	0	0	37265	0	0	37743	0	0	43976	0	0	27969	0	0	32630	0	1	37138	0.00269266	2	45259	0.00441901	0	28551	0	0	30279	0
denovo492	No blast hit	0.359686	0.484577	0.345224	0	0	0	0	0.00110087	0.00155687	0.00136811	0.0019348	0	0	0	0	0.00528562	0.00427424	0.00460774	0.00651633	0	0	0	37265	0	0	37743	0	0	43976	0	0	27969	0	0	32630	0	0	37138	0	0	45259	0	0	28551	0	1	30279	0.00330262
denovo496	k__Bacteria; p__Proteobacteria; c__Gammaproteobacteria; o__Enterobacteriales; f__Enterobacteriaceae; g__Buchnera; s__	0.0616493	0.159466	0.512501	99.2101	0.109342	92.7873	6.02215	97.7662	1.32772	98.4715	0.288283	94.2503	3.22429	96.8926	0.959378	89.6242	6.08331	98.8211	0.780682	99.1977	0.100111	36980	37265	99.2352	37490	37743	99.3297	43565	43976	99.0654	23570	27969	84.2719	31705	32630	97.1652	35996	37138	96.925	44610	45259	98.566	27379	28551	95.8951	29927	30279	98.8375
denovo503	k__Bacteria; p__Synergistetes; c__Synergistia; o__Synergistales; f__Dethiosulfovibrionaceae; g__Aminobacterium; s__	0.265653	0.399509	0.381995	0.00328231	0.00234111	0.0221022	0.0257572	0	0	0	0	0	0	0	0	0	0	0.00209521	0.00148418	0.000775194	0.00109629	0	37265	0	2	37743	0.005299	2	43976	0.00454794	0	27969	0	19	32630	0.0582286	3	37138	0.00807798	0	45259	0	0	28551	0	0	30279	0
denovo507	k__Bacteria; p__Proteobacteria; c__Gammaproteobacteria; o__Chromatiales; f__Chromatiaceae; g__Allochromatium; s__	0.247975	0.378797	0.389673	0.00353266	0.00499594	0.0120107	0.0133598	0	0	0	0	0	0	0	0	0	0	0	0	0	0	0	37265	0	4	37743	0.010598	0	43976	0	0	27969	0	10	32630	0.0306466	2	37138	0.00538532	0	45259	0	0	28551	0	0	30279	0
denovo509	No blast hit	0.00745477	0.0516509	0.636661	0	0	0	0	0.00528101	0.00380848	0.00212193	0.00300086	0.00211171	0.00298641	0	0	0.00757702	0.00168606	0	0	0	0	0	37265	0	0	37743	0	0	43976	0	0	27969	0	0	32630	0	0	37138	0	4	45259	0.00883802	2	28551	0.00700501	0	30279	0
denovo528	k__Bacteria; p__Proteobacteria; c__Gammaproteobacteria; o__Enterobacteriales; f__Enterobacteriaceae; g__Buchnera; s__	0.970585	0.970585	0.10424	0.00406296	0.0029337	0.00567956	0.00569419	0.00337701	0.00270753	0.00630879	0.000108818	0.0033071	0.00259382	0.00314749	0.00281909	0.00351516	0.00325734	0.00417274	0.00410447	0.00517764	0.000513603	2	37265	0.00536697	0	37743	0	3	43976	0.0068219	1	27969	0.00357539	0	32630	0	5	37138	0.0134633	3	45259	0.00662852	1	28551	0.0035025	0	30279	0
denovo536	No blast hit	0.46895	0.558137	0.307692	0	0	0	0	0	0	0	0	0.0160268	0.0226654	0	0	0	0	0	0	0	0	0	37265	0	0	37743	0	0	43976	0	0	27969	0	0	32630	0	0	37138	0	0	45259	0	0	28551	0	0	30279	0
denovo544	k__Bacteria; p__Proteobacteria; c__Betaproteobacteria; o__Burkholderiales; f__Comamonadaceae; g__; s__	0.00281509	0.0303404	0.679897	0.00694015	0.00825926	0.0179845	0.0096789	0.0557692	0.0549927	0.0208071	0.0138124	0.357044	0.212339	0.0096398	0.00780405	0.00950617	0.00477161	0.00410049	0.00170196	0.0352644	0.00230102	0	37265	0	7	37743	0.0185465	1	43976	0.00227397	2	27969	0.00715077	10	32630	0.0306466	6	37138	0.016156	11	45259	0.0243046	38	28551	0.133095	3	30279	0.00990786
denovo549	k__Bacteria; p__Actinobacteria; c__Actinobacteria; o__Actinomycetales; f__Propionibacteriaceae; g__Propionibacterium; s__acnes	0.0266548	0.105531	0.568001	0.00378995	0.00535979	0.0151678	0.00890168	0.00570425	0.00433673	0.000684055	0.0009674	0	0	0.00193203	0.0027323	0.000790939	0.00111856	0.00108373	0.00153262	0.000775194	0.00109629	0	37265	0	0	37743	0	5	43976	0.0113698	2	27969	0.00715077	9	32630	0.027582	4	37138	0.0107706	0	45259	0	3	28551	0.0105075	2	30279	0.00660524
denovo553	No blast hit	0.0813563	0.183525	0.491704	0	0	0	0	0.0902411	0.0863686	0.00106735	0.00150946	0	0	0	0	0	0	0	0	0	0	0	37265	0	0	37743	0	0	43976	0	0	27969	0	0	32630	0	0	37138	0	29	45259	0.0640757	59	28551	0.206648	0	30279	0
denovo557	No blast hit	0.434782	0.544178	0.319045	0	0	0	0	0.00411351	0.00363388	0.00174502	0.00131743	0.00228869	0.0016328	0	0	0.00583232	0.00282387	0.00737239	0.0104261	0	0	0	37265	0	0	37743	0	0	43976	0	0	27969	0	0	32630	0	0	37138	0	4	45259	0.00883802	1	28551	0.0035025	0	30279	0
denovo571	No blast hit	0.0274053	0.102243	0.566315	0	0	0	0	0.00293825	0.00274537	0.000684055	0.0009674	0.00119539	0.00169053	0.00574091	0.00256853	0.000790939	0.00111856	0.00108373	0.00153262	0	0	0	37265	0	0	37743	0	0	43976	0	0	27969	0	0	32630	0	0	37138	0	1	45259	0.00220951	0	28551	0	2	30279	0.00660524
denovo576	No blast hit	0.336452	0.472984	0.353798	0	0	0	0	0.00220175	0.00311374	0.00212831	0.00150496	0	0	0.00790486	0.00920627	0.000790939	0.00111856	0	0	0	0	0	37265	0	0	37743	0	0	43976	0	0	27969	0	0	32630	0	0	37138	0	0	45259	0	0	28551	0	2	30279	0.00660524
denovo586	No blast hit	0.244483	0.379437	0.391228	0	0	0	0	0.00183737	0.00137373	0.0102774	0.00876091	0.014965	0.0109487	0	0	0.014496	0.00127098	0.0147448	0.0208523	0	0	0	37265	0	0	37743	0	0	43976	0	0	27969	0	0	32630	0	0	37138	0	1	45259	0.00220951	0	28551	0	1	30279	0.00330262
denovo588	No blast hit	0.448873	0.547682	0.314331	0	0	0	0	0.0026405	0.00190424	0.00387333	0.00182387	0.00316756	0.00447961	0	0	0.0134093	0.00394286	0.0230387	0.0325817	0	0	0	37265	0	0	37743	0	0	43976	0	0	27969	0	0	32630	0	0	37138	0	2	45259	0.00441901	1	28551	0.0035025	0	30279	0
denovo62	No blast hit	0.184347	0.319316	0.420489	0	0	0	0	0.00110087	0.00155687	0.00106096	0.00150043	0	0	0	0	0.0144811	0.015268	0.0018431	0.00260653	0	0	0	37265	0	0	37743	0	0	43976	0	0	27969	0	0	32630	0	0	37138	0	0	45259	0	0	28551	0	1	30279	0.00330262
denovo621	k__Bacteria; p__Proteobacteria; c__Betaproteobacteria; o__Burkholderiales; f__Comamonadaceae; g__; s__	0.727238	0.746477	0.224042	0.000757989	0.00107196	0.00503001	0.00107249	0.0111774	0.0119179	0.00722385	0.00805861	0.00956309	0.0135242	0.00152009	0.00214973	0.00528149	0.00587177	0	0	0.00258882	0.000256801	0	37265	0	0	37743	0	1	43976	0.00227397	1	27969	0.00357539	2	32630	0.00612933	2	37138	0.00538532	1	45259	0.00220951	8	28551	0.02802	1	30279	0.00330262
denovo622	No blast hit	0.0607382	0.159233	0.513579	0	0	0	0	0.0137903	0.00426635	0.0117345	0.0144031	0.00228869	0.0016328	0	0	0.0100312	0.00362547	0.0018431	0.00260653	0	0	0	37265	0	0	37743	0	0	43976	0	0	27969	0	0	32630	0	0	37138	0	5	45259	0.0110475	3	28551	0.0105075	6	30279	0.0198157
denovo629	No blast hit	0.530077	0.568148	0.287902	0.00254698	0.00219954	0	0	0.0011675	0.0016511	0.0236483	0.0305875	0.00119539	0.00169053	0.0016274	0.00115823	0.0357107	0.0469197	0.00368619	0.00521307	0.00273327	0.00241541	2	37265	0.00536697	0	37743	0	1	43976	0.00227397	0	27969	0	0	32630	0	0	37138	0	0	45259	0	1	28551	0.0035025	0	30279	0
denovo645	k__Bacteria; p__Proteobacteria; c__Alphaproteobacteria; o__Sphingomonadales; f__Sphingomonadaceae; g__Sphingomonas; s__asaccharolytica	0.045354	0.133313	0.533995	0	0	0.00102155	0.0014447	0.0237611	0.0203527	0	0	0.00105585	0.0014932	0	0	0.000898109	0.00127012	0.000921549	0.00130327	0	0	0	37265	0	0	37743	0	0	43976	0	0	27969	0	1	32630	0.00306466	0	37138	0	4	45259	0.00883802	15	28551	0.0525376	3	30279	0.00990786
denovo678	No blast hit	0.0719132	0.17439	0.501128	0	0	0	0	0.001904	0.00144612	0.00106735	0.00150946	0.00123283	0.00174349	0	0	0.00435762	0.00263612	0.000921549	0.00130327	0	0	0	37265	0	0	37743	0	0	43976	0	0	27969	0	0	32630	0	0	37138	0	1	45259	0.00220951	1	28551	0.0035025	0	30279	0
denovo682	No blast hit	0.298652	0.442279	0.368406	0.00392645	0.00381597	0.000897553	0.00126933	0	0	0.00106096	0.00150043	0.0044004	0.00391108	0.000760046	0.00107487	0.000790939	0.00111856	0	0	0.00846305	0.00855401	1	37265	0.00268348	0	37743	0	4	43976	0.00909587	0	27969	0	0	32630	0	1	37138	0.00269266	0	45259	0	0	28551	0	0	30279	0
denovo694	No blast hit	0.252849	0.383224	0.387525	0.000757989	0.00107196	0.00102155	0.0014447	0.001473	0.00208314	0.00554859	0.00333207	0.00119539	0.00169053	0.00346077	0.00125829	0.00316376	0.00447423	0	0	0	0	0	37265	0	0	37743	0	1	43976	0.00227397	0	27969	0	1	32630	0.00306466	0	37138	0	2	45259	0.00441901	0	28551	0	0	30279	0
denovo695	k__Bacteria; p__Proteobacteria; c__Gammaproteobacteria; o__Enterobacteriales; f__Enterobacteriaceae; g__Buchnera; s__	0.919622	0.924386	0.143263	0.0026495	0.00374696	0	0	0	0	0.000684055	0.0009674	0.00119539	0.00169053	0.00173471	0.00245325	0.0017447	0.00246738	0.0018431	0.00260653	0.000834585	0.00118028	0	37265	0	3	37743	0.00794849	0	43976	0	0	27969	0	0	32630	0	0	37138	0	0	45259	0	0	28551	0	0	30279	0
denovo707	k__Bacteria; p__Firmicutes; c__Bacilli; o__Bacillales; f__Bacillaceae; g__Bacillus; s__	0.325914	0.464907	0.357782	0	0	0.00102155	0.0014447	0.000736502	0.00104157	0	0	0.0260194	0.0324207	0.000867355	0.00122663	0	0	0	0	0	0	0	37265	0	0	37743	0	0	43976	0	0	27969	0	1	32630	0.00306466	0	37138	0	1	45259	0.00220951	0	28551	0	0	30279	0
denovo71	k__Bacteria; p__Firmicutes; c__Bacilli; o__Lactobacillales; f__; g__; s__	0.473891	0.537631	0.306071	0.000894494	0.00126501	0	0	0.0011675	0.0016511	0	0	0.00228869	0.0016328	0	0	0.167491	0.236868	0	0	0.000775194	0.00109629	1	37265	0.00268348	0	37743	0	0	43976	0	0	27969	0	0	32630	0	0	37138	0	0	45259	0	1	28551	0.0035025	0	30279	0
denovo721	k__Bacteria; p__Proteobacteria; c__Gammaproteobacteria; o__Enterobacteriales; f__Enterobacteriaceae; g__Buchnera; s__	0.49194	0.542252	0.300187	0.00176633	0.00249797	0.00102155	0.0014447	0.0026405	0.00190424	0.00174502	0.00131743	0	0	0.0016274	0.00115823	0	0	0.000921549	0.00130327	0	0	0	37265	0	2	37743	0.005299	0	43976	0	0	27969	0	1	32630	0.00306466	0	37138	0	2	45259	0.00441901	1	28551	0.0035025	0	30279	0
denovo725	No blast hit	0.0096636	0.0585856	0.623916	0	0	0	0	0.0265073	0.011011	0.0119271	0.00283209	0.0123223	0.00921925	0	0	0.0433402	0.016006	0.0175094	0.0247621	0	0	0	37265	0	0	37743	0	0	43976	0	0	27969	0	0	32630	0	0	37138	0	8	45259	0.017676	12	28551	0.0420301	6	30279	0.0198157
denovo735	No blast hit	0.0116138	0.060894	0.614536	0	0	0	0	0.00410575	0.00184455	0.00660955	0.00288689	0.00211171	0.00298641	0	0	0.00332658	0.00236068	0.000921549	0.00130327	0	0	0	37265	0	0	37743	0	0	43976	0	0	27969	0	0	32630	0	0	37138	0	1	45259	0.00220951	1	28551	0.0035025	2	30279	0.00660524
denovo739	k__Bacteria; p__Proteobacteria; c__Gammaproteobacteria; o__Pseudomonadales; f__Pseudomonadaceae; g__Pseudomonas; s__stutzeri	0.456276	0.549799	0.311873	0.00798248	0.0064901	0.00719712	0.00575738	0.00792151	0.00571272	0.00591911	0.00422104	0.00242822	0.00171762	0.00345212	0.00249261	0.00179622	0.00254024	0.00108373	0.00153262	0.00160978	0.00114061	3	37265	0.00805045	6	37743	0.015897	0	43976	0	1	27969	0.00357539	5	32630	0.0153233	1	37138	0.00269266	6	45259	0.013257	3	28551	0.0105075	0	30279	0
denovo743	k__Bacteria; p__Cyanobacteria; c__Chloroplast; o__Streptophyta; f__; g__; s__	0.0195519	0.0882107	0.586213	0.0322583	0.0114353	0.0428679	0.0388835	0.275984	0.34994	0.174364	0.168224	3.89955	2.68776	2.63985	0.911993	8.01838	5.81008	0.384458	0.422516	0.128042	0.0952945	6	37265	0.0161009	15	37743	0.0397425	18	43976	0.0409314	2	27969	0.00715077	8	32630	0.0245173	36	37138	0.0969358	20	45259	0.0441901	220	28551	0.770551	4	30279	0.0132105
denovo745	No blast hit	0.472146	0.538802	0.306643	0	0	0	0	0.00403912	0.00424673	0.0187204	0.0250376	0.0080989	0.00612065	0	0	0.00261705	0.00370106	0.000921549	0.00130327	0	0	0	37265	0	0	37743	0	0	43976	0	0	27969	0	0	32630	0	0	37138	0	1	45259	0.00220951	0	28551	0	3	30279	0.00990786
denovo746	No blast hit	0.0104104	0.0577035	0.620154	0	0	0	0	0.00951226	0.00572702	0.00563112	0.00283583	0.00211171	0.00298641	0	0	0.00950617	0.00477161	0.0018431	0.00260653	0	0	0	37265	0	0	37743	0	0	43976	0	0	27969	0	0	32630	0	0	37138	0	2	45259	0.00441901	5	28551	0.0175125	2	30279	0.00660524
denovo753	k__Bacteria; p__Proteobacteria; c__Gammaproteobacteria; o__Enterobacteriales; f__Enterobacteriaceae; g__Buchnera; s__	0.715927	0.738776	0.227884	0.00266083	0.00216337	0.00238359	0.00337091	0.00374138	0.000486058	0.00418048	0.00139728	0.00228869	0.0016328	0.00346077	0.00125829	0.00343375	0.00127979	0.0076245	0.00633868	0.0049144	0.00310777	1	37265	0.00268348	2	37743	0.005299	0	43976	0	2	27969	0.00715077	0	32630	0	0	37138	0	2	45259	0.00441901	1	28551	0.0035025	1	30279	0.00330262
denovo76	No blast hit	0.0558387	0.152573	0.519597	0	0	0.00238359	0.00337091	0.00478338	0.00463008	0.000684055	0.0009674	0	0	0.000867355	0.00122663	0.0119305	0.00894949	0	0	0	0	0	37265	0	0	37743	0	0	43976	0	2	27969	0.00715077	0	32630	0	0	37138	0	5	45259	0.0110475	0	28551	0	1	30279	0.00330262
denovo780	No blast hit	1.51281e-05	0.000366858	0.830958	0.00405163	0.00195893	0.0802801	0.0267909	0.0100566	0.00255454	0.0124653	0.00859893	0.0036236	0.00292856	0.0132804	0.00461109	0.0259979	0.0101791	0.0137656	0.00517824	0.00181362	0.00129457	1	37265	0.00268348	1	37743	0.0026495	3	43976	0.0068219	33	27969	0.117988	19	32630	0.0582286	24	37138	0.0646238	6	45259	0.013257	2	28551	0.00700501	3	30279	0.00990786
denovo797	No blast hit	0.0186375	0.0881873	0.588932	0.000894494	0.00126501	0.00826492	0.00291452	0.001473	0.00208314	0.00136811	0.0019348	0	0	0.00289805	0.00409846	0	0	0	0	0.0164927	0.0116354	1	37265	0.00268348	0	37743	0	0	43976	0	2	27969	0.00715077	4	32630	0.0122587	2	37138	0.00538532	2	45259	0.00441901	0	28551	0	0	30279	0
denovo808	No blast hit	0.223561	0.355499	0.400836	0	0	0	0	0	0	0.00318289	0.00450128	0.00352152	0.00303017	0	0	0.00575091	0.00485026	0.000921549	0.00130327	0	0	0	37265	0	0	37743	0	0	43976	0	0	27969	0	0	32630	0	0	37138	0	0	45259	0	0	28551	0	0	30279	0
denovo833	k__Bacteria; p__Chloroflexi; c__Anaerolineae; o__Anaerolineales; f__Anaerolinaceae; g__T78; s__	0.00404946	0.0357089	0.664543	0.0219792	0.0137938	0.0434751	0.0269011	0.0011675	0.0016511	0	0	0	0	0	0	0.000872349	0.00123369	0.00310669	0.00247972	0	0	1	37265	0.00268348	11	37743	0.0291445	15	43976	0.0341095	3	27969	0.0107262	25	32630	0.0766166	16	37138	0.0430826	0	45259	0	1	28551	0.0035025	0	30279	0
denovo835	No blast hit	0.00473363	0.0399271	0.657673	0	0	0	0	0.0773278	0.0349127	0.0706823	0.00571055	0.0603473	0.0401362	0.000867355	0.00122663	0.162889	0.0515866	0.0589791	0.0834091	0	0	0	37265	0	0	37743	0	0	43976	0	0	27969	0	0	32630	0	0	37138	0	27	45259	0.0596566	36	28551	0.12609	14	30279	0.0462367
denovo853	No blast hit	9.26051e-14	1.79654e-11	0.980314	0.000894494	0.00126501	0.0284774	0.00318337	0	0	0.000684055	0.0009674	0	0	0	0	0.000872349	0.00123369	0	0	0	0	1	37265	0.00268348	0	37743	0	0	43976	0	8	27969	0.0286031	8	32630	0.0245173	12	37138	0.0323119	0	45259	0	0	28551	0	0	30279	0
denovo867	k__Archaea; p__Crenarchaeota; c__MCG; o__; f__; g__; s__	0.46895	0.551372	0.307692	0	0	0	0	0	0	0	0	0	0	0.0174811	0.0247219	0	0	0	0	0	0	0	37265	0	0	37743	0	0	43976	0	0	27969	0	0	32630	0	0	37138	0	0	45259	0	0	28551	0	0	30279	0
denovo878	k__Bacteria; p__Proteobacteria; c__Gammaproteobacteria; o__Enterobacteriales; f__Enterobacteriaceae; g__; s__	0.281485	0.420062	0.375364	0.00357798	0.00506002	0.00646981	0.00502769	0.001473	0.00208314	0	0	0.00123283	0.00174349	0	0	0.00158188	0.00223711	0	0	0	0	4	37265	0.0107339	0	37743	0	0	43976	0	2	27969	0.00715077	4	32630	0.0122587	0	37138	0	2	45259	0.00441901	0	28551	0	0	30279	0
denovo88	k__Bacteria; p__Proteobacteria; c__Gammaproteobacteria; o__Enterobacteriales; f__Enterobacteriaceae; g__; s__	0.167755	0.301337	0.429628	0.0103131	0.00806945	0.00651605	0.00329104	0.00380801	0.00289223	0.00320205	0.00452838	0.0033071	0.00259382	0.000966016	0.00136615	0.00343375	0.00127979	0	0	0	0	8	37265	0.0214679	1	37743	0.0026495	3	43976	0.0068219	3	27969	0.0107262	2	32630	0.00612933	1	37138	0.00269266	2	45259	0.00441901	2	28551	0.00700501	0	30279	0
denovo91	No blast hit	0.454745	0.551379	0.31238	0	0	0	0	0.00220951	0.00312471	0.00212831	0.00150496	0.00105585	0.0014932	0.000966016	0.00136615	0.0025614	0.000137028	0.000921549	0.00130327	0	0	0	37265	0	0	37743	0	0	43976	0	0	27969	0	0	32630	0	0	37138	0	3	45259	0.00662852	0	28551	0	0	30279	0
denovo915	k__Bacteria; p__Proteobacteria; c__Gammaproteobacteria; o__Enterobacteriales; f__Enterobacteriaceae; g__Buchnera; s__	0.655358	0.68724	0.247873	0.0249696	0.00346391	0.0105856	0.00792442	0.0222838	0.0111451	0.0280092	0.0155979	0.018974	0.0127652	0.033543	0.014921	0.0234596	0.0110969	0.0180829	0.00442779	0.0249283	0.00752674	9	37265	0.0241513	8	37743	0.021196	13	43976	0.0295616	2	27969	0.00715077	1	32630	0.00306466	8	37138	0.0215413	13	45259	0.0287236	9	28551	0.0315225	2	30279	0.00660524
denovo938	k__Bacteria; p__Proteobacteria; c__Gammaproteobacteria; o__Pseudomonadales; f__Moraxellaceae; g__Enhydrobacter; s__	0.353665	0.479797	0.34742	0.00241047	0.0018667	0	0	0.002335	0.00330219	0.00106096	0.00150043	0.0033071	0.00259382	0.0016274	0.00115823	0	0	0	0	0	0	1	37265	0.00268348	0	37743	0	2	43976	0.00454794	0	27969	0	0	32630	0	0	37138	0	0	45259	0	2	28551	0.00700501	0	30279	0
denovo940	k__Bacteria; p__Proteobacteria; c__Gammaproteobacteria; o__Alteromonadales; f__125ds10; g__; s__	0.0303693	0.103362	0.559996	0.00151598	0.00214392	0.0126602	0.0100252	0	0	0.000684055	0.0009674	0	0	0	0	0	0	0	0	0.000775194	0.00109629	0	37265	0	0	37743	0	2	43976	0.00454794	0	27969	0	8	32630	0.0245173	5	37138	0.0134633	0	45259	0	0	28551	0	0	30279	0
denovo946	No blast hit	0.028075	0.102765	0.564841	0	0	0	0	0.0304601	0.0415245	0.095757	0.0638906	0.00246567	0.00348698	0	0	0.026287	0.019709	0.0018431	0.00260653	0	0	0	37265	0	0	37743	0	0	43976	0	0	27969	0	0	32630	0	0	37138	0	1	45259	0.00220951	0	28551	0	27	30279	0.0891707
denovo964	k__Bacteria; p__Firmicutes; c__Bacilli; o__Bacillales; f__Staphylococcaceae; g__Staphylococcus; s__	0.0520482	0.148491	0.524539	0.0040403	0.00292379	0.0113296	0.00719429	0.00447788	0.00152292	0	0	0	0	0.00289805	0.00409846	0.00441327	0.00327858	0.00209521	0.00148418	0	0	0	37265	0	2	37743	0.005299	3	43976	0.0068219	2	27969	0.00715077	7	32630	0.0214527	2	37138	0.00538532	3	45259	0.00662852	1	28551	0.0035025	1	30279	0.00330262
denovo965	k__Bacteria; p__Planctomycetes; c__Planctomycetia; o__Gemmatales; f__Gemmataceae; g__; s__	4.49626e-08	4.36137e-06	0.913891	0	0	0.0249483	0.00722007	0	0	0	0	0	0	0	0	0	0	0	0	0	0	0	37265	0	0	37743	0	0	43976	0	6	27969	0.0214523	6	32630	0.018388	13	37138	0.0350046	0	45259	0	0	28551	0	0	30279	0
denovo98	No blast hit	0.109842	0.226694	0.467484	0	0	0	0	0.009379	0.00367674	0.0304357	0.0270511	0.00933173	0.0075505	0	0	0.0119346	0.00122717	0.00645084	0.00912287	0	0	0	37265	0	0	37743	0	0	43976	0	0	27969	0	0	32630	0	0	37138	0	2	45259	0.00441901	3	28551	0.0105075	4	30279	0.0132105
denovo987	No blast hit	0.0787402	0.181852	0.494229	0	0	0	0	0.00380801	0.00289223	0.00692309	0.00587602	0	0	0	0	0.00179622	0.00254024	0	0	0	0	0	37265	0	0	37743	0	0	43976	0	0	27969	0	0	32630	0	0	37138	0	2	45259	0.00441901	2	28551	0.00700501	0	30279	0
denovo991	No blast hit	0.415668	0.530524	0.325526	0	0	0	0	0.000736502	0.00104157	0.00106096	0.00150043	0	0	0	0	0.0117976	0.00649414	0.0211956	0.0299751	0	0	0	37265	0	0	37743	0	0	43976	0	0	27969	0	0	32630	0	0	37138	0	1	45259	0.00220951	0	28551	0	0	30279	0
denovo995	k__Bacteria; p__Proteobacteria; c__Betaproteobacteria; o__Rhodocyclales; f__Rhodocyclaceae; g__Thauera; s__	0.0744441	0.176124	0.498515	0.00241047	0.0018667	0.00485977	0.00377178	0	0	0.00106096	0.00150043	0	0	0	0	0	0	0.00101148	0.00143045	0	0	1	37265	0.00268348	0	37743	0	2	43976	0.00454794	0	27969	0	3	32630	0.00919399	2	37138	0.00538532	0	45259	0	0	28551	0	0	30279	0
[truncated: 54 more columns]
